# Supplementary material for: d-Allulose Improves Endurance and Recovery from Exhaustion in Male C57BL/6J Mice
Source: Nutrients. 2022 Jan 18;14(3):404. doi: 10.3390/nu14030404 (PMC8838150; doi:10.3390/nu14030404)
Supplement: Supplementary file 1 [file nutrients-14-00404-s001.zip]

Archive with 1 entries (1 files):
- nutrients-1546200-supplementary.pdf
